# Supplementary material for: Lionfish (Pterois spp.) invade the upper-bathyal zone in the western Atlantic
Source: PeerJ. 2017 Aug 17;5:e3683. doi: 10.7717/peerj.3683 (PMC5563435; doi:10.7717/peerj.3683)
Supplement: Supplemental Information 2 [file peerj-05-3683-s002.txt]

# Script to assign a depth to each lionfish record


library('raster')

# bathymetic data
map <- raster(x="Bathymetry data.asc")

# GPS locations of lionfish
df1 <- read.csv(“ESM1.csv", header=T)

df1$LatDD <- as.numeric(as.character(df1$LatDD))
df1$LongDD <- as.numeric(as.character(df1$LongDD))
df1$depth <- NA

# removing null records
df1 <- df1[is.na(df1$LongDD)==FALSE, ]


# Looping through

for(i in (1000 : nrow(df1)))
  {
  print(i)
  temp <- data.frame(df1$LongDD[i], df1$LatDD[i])
  depth <- extract(map, temp)
  df1$depth[i] <- depth
  }

write.csv(df1, "lionfish_depth_allocation.csv")
